# Supplementary material for: The Epichloë festucae Antifungal Protein Efe-AfpA Protects Creeping Bentgrass (Agrostis stolonifera) from the Plant Pathogen Clarireedia jacksonii, the Causal Agent of Dollar Spot Disease
Source: J Fungi (Basel). 2022 Oct 18;8(10):1097. doi: 10.3390/jof8101097 (PMC9605492; doi:10.3390/jof8101097)
Supplement: Supplementary file 1 [file jof-08-01097-s001.zip]

Archive with 1 entries (1 files):
- jof-1954325-supplementary.pdf
